# Supplementary material for: Global Variations in Surgical Techniques and Postoperative Care for Radial Forearm Free Flap (RFFF) in Head & Neck Surgery: A Cross-Sectional International Survey
Source: J Clin Med. 2025 Nov 12;14(22):8023. doi: 10.3390/jcm14228023 (PMC12653973; doi:10.3390/jcm14228023)
Supplement: Supplementary file 1 [file jcm-14-08023-s001.zip]

Archive with 2 entries (2 files):
- jcm-3945282-supplementary file S2. RFFFSurv Collaborative.pdf
- jcm-3945282-supplementary file S1. Final Survey Questionnaire on Radial Forearm Free Flap (RFFF) Practices.pdf
